# Supplementary material for: Geochemical transition zone powering microbial growth in subsurface sediments
Source: Proc Natl Acad Sci U S A. 2020 Dec 7;117(51):32617–26. doi: 10.1073/pnas.2005917117 (PMC7768721; doi:10.1073/pnas.2005917117)
Supplement: Supplementary File [file pnas.2005917117.sd01.xlsx]

## Sheet: GC08
Depth	Nitrate	NH4	PO4	DIC	pH	Alkalinity	Mn	Iron(II)	Sulfate	Si	Cu	Depth_O2	Oxygen	Depth_CN	Organic_carbon	Organic_Nitrogen	C_N_ratio	Porosity
3	0.0315	0	0.00262	2.429	7.602	2.683	0	0	29.301	0.150266	0.000213338	1	0.162					0.77
15	0.03117	0	0.00284	2.593	7.81	2.8	0	0	29.1298	0.124994	0.000190832	10	0.11					0.716
26	0.02898	0	0.00286	2.697	7.792	2.852	7.76017e-05	0	29.0271	0.115912	0.000189102	20	0.083	30	0.335768	0.0739403	4.54107	0.471
35	0.02837	0	0.00277	2.719	7.792	2.852	0.000738378	0	28.904	0.103335	0.000731789	30	0.064	40	0.360568	0.0724725	4.97524	0.52
45	0.0264	0	0.00272	2.778	7.79	3.152	3.53407e-05	0	29.1828	0.0961511	0.000268088	50	0.037	50	0.335352	0.0749787	4.47263	0.697
56	0.02491	0	0.00272	2.863	7.877	3.106	0	0	29.2373	0.0926932	0.000141394	70	0.019	75	0.219672	0.055313	3.97144	0.509
64	0.02384	0	0.00269	2.874	7.745	3.104	2.38724e-05	0	29.3	0.0925712	0.000146663	90	0.006	100	0.391831	0.104555	3.7476	0.699
75	0.02206	0	0.00282	2.907	7.726	3.154	0	0	29.2073	0.090995	0.000165021	100	0.002	130	0.254137	0.0643273	3.95069	0.678333
88	0.01919	0	0.00294	2.959	7.791	3.359	0	0	29.856	0.0907714	0.00012588	105	0.0015	160	0.308119	0.0667202	4.61807	0.715
97	0.01725	0	0.00301	2.973	7.728	3.324	0	0	28.2528	0.0937839	0.000167585	110	0.001	190	0.340903	0.0677976	5.02825	0.535
109	0.01397	0	0.00312	2.974	7.716	3.265	0.000182346	0	29.251	0.0937089	0.000144984	120	0.0008	220	0.388595	0.0934958	4.15629	0.888
119	0.01219	0	0.00317	2.995	7.783	3.305	0.00981941	0	29.0208	0.10318	0.000124289	140	0.0006	250	0.377112	0.0821914	4.58821	0.589
140	0.00627	0	0.00332	3.071	7.824	3.358	0.0296153	0	28.9719	0.0916124	9.2048e-05	180	0.0009	280	0.218247	0.0637793	3.42191	0.572
170	0	0.0004	0.00331	3.119	7.9	3.384	0.0587799	0	29.1021	0.0882273	0.000120129	306	0.0006	310	0.686131	0.0898688	7.63481	0.62875
195	0	0.00406	0.00323	3.141	7.689	3.468	0.0791855	0	29.0469	0.0893618	0.000204187			340	0.371647	0.0512608	7.25012	0.49375
228	0	0.01035	0.00291	3.182	7.737	3.437	0.103369	0	29.0156	0.088689	0.00013443
259	0	0.01665	0.00222	3.233	7.805	3.547	0.119175	0	28.7781	0.0969122	0.000166594
288	0	0.02288	0.00146	3.31	7.865	3.5448	0.133023	0	28.6568	0.113655	0.000132551
308	0	0.02785	0.00116	3.252	7.844	3.494	0.152087	0.330187	28.8083	0.124331	0.00015968
320	0	0.03213	0.00123	3.276	7.775	3.685	0.138734	0	28.6656	0.113391	0.000149484
337	0	0.03508	0.00134	3.269	7.866	3.48	0.149765	0	29.0958	0.125233	0.000180155

## Sheet: GC09
Depth	Nitrate	NH4	PO4	DIC	pH	Alkalinity	Mn	Iron(II)	Sulfate	Si	Cu	Depth_O2	Oxygen	Depth_CN	Organic_carbon	Organic_Nitrogen	C_N_ratio	Porosity
5	0.025	0	0.00203	2.139	7.601	2.473	2.35991e-05	0	29.1332	0.10284	0.181148	5	0.225	10	0.301473	0.077077	3.91132	0.536
15	0.02716	0	0.00206	2.382	7.79	2.793	1.67e-05	0	29.1302	0.105321	0.212462	11	0.185	20	0.318443	0.0761037	4.18433	0.441
35	0.025	0	0.00171	2.6	7.735	2.854	0	0	28.9255	0.105803	0.161935	20	0.137	28	0.135317	0.0341299	3.96476	0.443
55	0.02162	0	0.00127	2.738	7.709	3.067	1.57921e-05	0	28.8292	0.0943017	0.154421	35	0.086	30	0.296113	0.0670154	4.41858	0.876
68	0.0197	0	0.00131	2.877	7.707	3.251	1.60338e-05	0	28.8385	0.0952254	0.148796	50	0.047	40	0.260314	0.050363	5.16876	0.542
80	0.01713	0	0.00079	2.939	7.705	3.255	5.09323e-06	0	28.8018	0.0896344	0.179046	80	0.0047	50	0.356356	0.0783226	4.54985	0.578
95	0.01468	0.00262	0.00031	2.884	7.815	3.643	0.0113689	0	28.7678	0.0907735	0.140175	85	0.0012	75	0.339003	0.0811559	4.17718	0.855
100	0.01041	0.00208	0.00072	3.161	7.839	3.334	0.0184603	0	28.9656	0.0876515	0.172019	90	0	100	0.492	0.0827085	5.9486	0.586667
121	0.00488	0.00552	0.00079	3.164	7.868	3.516	0.0403454	0	28.912	0.0892869	0.138769			130	0.146863	0.0340885	4.30828	0.194
148	0	0.0189	0.00105	3.286	7.767	3.463	0.0839415	0	29.1104	0.0833096	0.167646			160	0.311891	0.0617444	5.05132	0.56
163	0	0.02591	0.00114	3.358	7.825	3.667	0.102539	0	28.4437	0.0897594	0.167388			205	0.332692	0.0798738	4.16523	0.71
174	0	0.03099	0.00018	3.385	7.787	3.665	0.109998	0	28.125	0.0914633	0.183813
199	0	0.04063	0.00116	3.41	7.756	3.744	0.125675	0	28.7535	0.0936393	0.173463

## Sheet: GC04
Depth	Nitrate	Nitrite	NH4	PO4	DIC	pH	Alkalinity	Mn	Iron(II)	Sulfate	Si	Cu	Depth_O2	Oxygen	Depth_CN	Organic_carbon	Organic_Nitrogen	C_N_ratio	Porosity
3	0.02696	0	0	0.00211	2.253	7.89	2.85	1.74959e-06	2.23137e-05	29.0177	0.115826	5.50825e-05	1	0.207	2	0.957808	0.209194	4.57856	0.651442
8	0.02799	0	0	0.00233	2.311	7.96	2.78	9.09091e-07	7.51183e-06	28.6135	0.111281	4.94922e-05	5	0.171	5	0.687183	0.185994	3.69465	0.6408
15	0.02843	0	0	0.00255	2.508	7.95	2.84	2.72658e-06	4.72513e-05	28.7052	0.10668	5.97759e-05	20	0.094	10	0.482889	0.149458	3.23093	0.529444
25	0.02831	0	0	0.00253	2.594	7.87	2.95	2.30037e-06	2.76213e-05	28.771	0.0985377	3.89862e-05	50	0.052	20	0.362538	0.119336	3.03795	0.623335
35	0.0274	0	0	0.00245	2.573	7.88	2.9	4.68634e-06	9.1877e-05	28.7115	0.0940346	7.57709e-05	75	0.0265	30	0.364719	0.13541	2.69344	0.585788
45	0.02627	0	0	0.00244	2.722	7.87	2.91	2.20478e-06	3.05068e-05	28.801	0.0887122	4.17674e-05	100	0.0075	43	0.397372	0.132259	3.00449	0.6219
54	0.0246	0	0	0.00251	2.72	7.87	3.09	2.16145e-06	3.85691e-05	28.6167	0.0853212	4.37013e-05	125	0.0015	50	0.411389	0.120179	3.42313	0.66386
65	0.0236	0	0	0.00253	2.748	7.88	3.18	5.52688e-06	3.92557e-05	28.7969	0.0821211	3.68501e-05	150	0	75				0.571488
75	0.02281	0	0	0.00257	2.69	7.79	3.11	2.51193e-06	2.6327e-05	28.7548	0.0805235	8.22172e-05			100	0.273962	0.117247	2.33661	0.594305
85	0.0213	0	0	0.0027	2.775	7.84	3.16	1.81122e-06	2.35958e-05	28.8433	0.079612	4.3292e-05			125				0.613937
95	0.01918	0	0	0.00278	2.765	7.86	3.08	2.46218e-06	3.35369e-05	28.7712	0.0788312	3.89236e-05			145	0.252403	0.12871	1.96102	0.516361
105	0.01763	0	0	0.00294	2.764	7.83	3	2.38682e-06	2.4244e-05	29.7145	0.0808571	6.12061e-05			155	0.304745	0.134119	2.2722	0.604315
115	0.01564	0	0	0.00303	2.732	7.78	3.22	1.6891e-06	2.85691e-05	28.49	0.0783118	3.43801e-05			160	0.361373	0.135553	2.66592	0.550563
120	0.01489	0	0	0.00306	2.747	7.84	3.1	0.00209006	3.62579e-05	28.2792	0.0793101	6.01658e-05			170	0.39963	0.126679	3.15467	0.4567
135	0.01147	0	0	0.00324	2.773	7.84	3.2	0.0170984	1.88285e-05	28.8445	0.0762552	4.17771e-05			190	0.44808	0.136972	3.27132	0.633006
150	0.00842	0	0	0.00327	2.826	7.86	3.15	0.0329632	1.96629e-05	28.5958	0.0760691	6.00125e-05			220	0.334656	0.138479	2.41666	0.53345
158	0.00622	0.0006	0	0.00334	2.808	7.88	3.1	0.0381387	5.02563e-05	28.5885	0.076893	9.45663e-05			250	0.470079	0.150916	3.11484	0.57868
169	0.003706	0.001004	0	0.00342	2.846	7.8	3.36	0.0457124	0	28.6219	0.0754595	8.35331e-05			280	0.48632	0.156618	3.10513	0.56485
189	0.000819	0.000481	0.00073	0.0033	2.818	7.87	3.33	0.0582205	4.86617e-05	28.476	0.0723758	7.85774e-05			300	0.309983	0.131265	2.36151	0.339795
205	0	0	0.00092	0.00317	2.833	7.87	3.34	0.069273	0.000212216	27.8008	0.0712856	5.18124e-05
220	0	0	0.00181	0.00306	2.834	7.83	3.18	0.0766895	2.64305e-05	28.4604	0.0695306	0.000106517
240	0	0	0.0032	0.00301	2.766	7.84	3.07	0.0872903	2.66141e-05	28.8323	0.0698178	5.74835e-05
260	0	0	0.00442	0.00287	2.792	7.84	3.05	0.0946556	6.95739e-05	28.6737	0.0723762	4.70405e-05
279	0	0	0.0058	0.0025	2.692	7.87	3.11	0.0983162	3.25031e-05	28.7802	0.07649	0.000109578
298	0	0	0.00678	0.00206	2.698	7.91	3.27	0.101303	5.97571e-05	28.4217	0.0867633	9.35242e-05
306	0	0	0.00684	0.00184	2.716	7.92	3.09	0.103449	0	28.6604	0.0896143	0.00010041

## Sheet: GC05
Depth	Nitrate	NH4	PO4	DIC	pH	Alkalinity	Mn	Iron(II)	Sulfate	Si	Cu	Depth_O2	Oxygen	Depth_CN	Organic_carbon	Organic_Nitrogen	C_N_ratio	Porosity
3	0.03001	0	0.00237	2.181	7.72	2.85	0	0	28.9344	0.154991	0	2	0.1565	5	1.10912	0.208895	5.30947	0.779136
8	0.02698	0	0.00347	2.326	7.77	2.84	0	0	28.8187	0.175031	0	10	0.0845	10	0.834877	0.165796	5.03558	0.73081
17	0.02585	0	0.00416	2.515	7.75	3.07	0	0	28.701	0.172292	0	15	0.0604	20	0.710331	0.143005	4.96717	0.720593
26	0.02229	0	0.00432	2.576	7.78	3.04	0	0	28.9604	0.16664	0	25	0.027	30	0.704673	0.163716	4.30423	0.717593
32	0.0188	0	0.00447	2.637	7.79	3.15	0	0	28.7102	0.1622	0	30	0.0154	35	0.735035	0.165471	4.44208	0.85982
38	0.0159	0	0.00458	2.735	7.73	3.37	0	0	28.8998	0.158588	0	40	0.0006	40	0.548403	0.149493	3.66841	0.753326
43	0.0123	0	0.00472	2.84	7.7	3.39	0.00290592	0	28.8309	0.153367	0	50	0.0005	45	0.361684	0.101714	3.5559	0.52091
48	0.00888	0	0.00486	2.895	7.7	3.03	0.0113595	0	28.7375	0.14843	0	60	0.0003	50	0.868018	0.183785	4.723	0.57389
52	0.00552	0	0.00494	2.888	7.65	3.54	0.0211	0	28.9186	0.142784	0	80	0.00015	55	0.776402	0.184247	4.21391	0.762221
60	0.00186	0.0004	0.00502	2.923	7.6	3.45	0.0305491	0	28.51	0.138617	0	105	0.00122	75	0.743694	0.157366	4.72588	0.51161
70	0	0.0014	0.00532	2.938	7.64	3.53	0.0397416	0.00715186	28.774	0.138553	0	140	0.0016	100	1.83135	0.20929	8.7503	0.470693
90	0	0.01237	0.00629	3.01	7.69	3.65	0.061656	0.0409069	28.374	0.144026	0	190	0.0016	105	0.454148	0.139661	3.25178	0.577282
108	0	0.02923	0.00264	3.03	7.8	3.77	0.0856679	0.0406286	28.2688	0.137459	0	230	0.0018	130	0.539626	0.0901238	5.9876	0.68636
128	0	0.04041	0.00219	3.154	7.84	3.76	0.101472	0.0149914	28.1792	0.123012	0	275	0.002	155	0.527671	0.140949	3.7437	0.66561
140	0	0.04737	0.00258	3.183	7.84	3.79	0.118391	0.0163735	28.2683	0.117994	0	280	0.0018	160	1.8726	0.219793	8.51985	0.66698
158	0	0.05712	0.001	3.277	7.78	3.92	0.134525	0	28.124	0.106401	0	330	0.002	190	0.8274	0.172668	4.79185	0.608494
172	0	0.06591	0.00106	3.317	7.79	3.95	0.127495	0.0116075	28.1698	0.109542	0	350	0.002	220	0.469357	0.143038	3.28134	0.74817
188	0	0.07593	0.00109	3.341	7.77	4.03	0.119282	0.0196958	28.2642	0.103367	0			250	0.588461	0.121899	4.82744	0.653414
207	0	0.08859	0.00285	3.431	7.74	3.97	0.114513	0.0515619	28.215	0.114816	0			280	0.4967	0.126585	3.92386	0.717625
218	0	0.09186	0.00192	3.438	7.74	4.02	0.113255	0.051414	28.1235	0.112882	0			205	0.652388	0.13967	4.67093	0.64935
240	0	0.1074	0.00318	3.328	7.77	3.95	0.0809821	0.0136653	28.4697	0.0847459	0			310	0.16154	0.0761547	2.12121	0.75252
252	0	0.11178	0.00535	3.529	7.77	4.19	0.0904187	0.046075	28.3108	0.0972844	0			340	0.529733	0.151789	3.48994	0.343864
282	0	0.12891	0.0136	3.62	7.65	4.29	0.100075	0.123576	28.13	0.114676	0							0.67949
314	0	0.14802	0.01576	3.756	7.55	4.49	0.0976645	0.136005	28.043	0.118143	0
342	0	0.16071	0.01738	3.836	7.6	4.64	0.0947076	0.153009	27.9433	0.114256	0
354	0	0.16632	0.01883	3.872	7.55	4.52	0.0951228	0.159393	27.8977	0.119217	0
