# Supplementary material for: Geochemical transition zone powering microbial growth in subsurface sediments
Source: Proc Natl Acad Sci U S A. 2020 Dec 7;117(51):32617–26. doi: 10.1073/pnas.2005917117 (PMC7768721; doi:10.1073/pnas.2005917117)
Supplement: Supplementary File [file pnas.2005917117.sd02.xlsx]

## Sheet: Sheet1
Pathway	gene_callers_id	contig	start	stop	accession	function
Complex I	1490	c_000000000013	68802	69159	nuoA	NADH-quinone oxidoreductase subunit A
Complex I	1491	c_000000000013	69149	69635	nuoB	NADH-quinone oxidoreductase subunit B
Complex I	2505	c_000000000040	13157	14609	nuoN	NADH-quinone oxidoreductase subunit N
Complex I	2506	c_000000000040	14671	16243	nuoM	NADH-quinone oxidoreductase subunit M
Complex I	2507	c_000000000040	16524	18444	nuoL	NADH-quinone oxidoreductase subunit L
Complex I	2508	c_000000000040	18481	18784	nuoK	NADH-quinone oxidoreductase subunit 11
Complex I	2509	c_000000000040	18788	19313	nuoJ	NADH-quinone oxidoreductase subunit J
Complex I	2510	c_000000000040	19334	19754	nuoI	NADH-quinone oxidoreductase subunit 9
Complex I	747	c_000000000005	29512	30208	nqrC	Na(+)-translocating NADH-quinone reductase subunit C
Complex I	748	c_000000000005	30204	31623	nqrE	Na(+)-translocating NADH-quinone reductase subunit E
Complex I	749	c_000000000005	31664	33299	nqrF	Na(+)-translocating NADH-quinone reductase subunit F
Complex II	583	c_000000000004	7010	7358	sdhD	Succinate dehydrogenase hydrophobic membrane anchor protein
Complex II	584	c_000000000004	7377	7770	sdhC	Succinate dehydrogenase 2 membrane subunit SdhC
Complex II	585	c_000000000004	7890	9681	sdhA	Fumarate reductase flavoprotein subunit
Complex II	586	c_000000000004	9704	10409	sdhB	Succinate dehydrogenase iron-sulfur subunit
Complex III	158	c_000000000001	168102	168948	ndhI_1	NAD(P)H-quinone oxidoreductase subunit I chloroplastic
Complex III	160	c_000000000001	169788	171834	ndhI_2	NAD(P)H-quinone oxidoreductase subunit I chloroplastic
Complex III	161	c_000000000001	172088	172958	sdhE	8-methylmenaquinol:fumarate reductase membrane anchor subunit
Complex III	162	c_000000000001	172966	173521	sdhB_1	8-methylmenaquinol:fumarate reductase iron-sulfur subunit
Complex III	533	c_000000000003	118126	118837	petB_1	Cytochrome b6
Complex III	534	c_000000000003	118859	119258	petD	Cytochrome b6-f complex subunit 4
Complex III	965	c_000000000007	24814	25585	petB_2	Cytochrome b6
Complex III	1359	c_000000000012	12782	13373	cycA1	Cytochrome c-554
Complex III	1476	c_000000000013	53972	55307	psbV	Cytochrome c-550
Complex III	1843	c_000000000020	44893	45745	petB_3	Cytochrome b6
Complex III	1844	c_000000000020	45898	46432	petC_2	Cytochrome b6-f complex iron-sulfur subunit
Complex III	2096	c_000000000026	8080	8854	petB_4	Cytochrome b6
Complex III	2098	c_000000000026	10777	11296	petC_3	Cytochrome b6-f complex iron-sulfur subunit
Complex IV	1146	c_000000000009	18405	18747	fixP_1	Cbb3-type cytochrome c oxidase subunit FixP
Complex IV	1147	c_000000000009	18866	19214	fixP_2	Cbb3-type cytochrome c oxidase subunit FixP
Complex V	940	c_000000000007	1142	1694	atpH	F1 sector of membrane-bound ATP synthase, delta subunit
Complex V	941	c_000000000007	1727	3251	atpA	F1 sector of membrane-bound ATP synthase, alpha subunit
Complex V	942	c_000000000007	3292	4189	atpG	F1 sector of membrane-bound ATP synthase, gamma subunit
Complex V	943	c_000000000007	4305	5718	atpD	F1 sector of membrane-bound ATP synthase, beta subunit
Complex V	944	c_000000000007	5782	6049	atpC	F1 sector of membrane-bound ATP synthase, epsilon subunit
Complex V	2631	c_000000000047	827	1397	atpB	F0 sector of membrane-bound ATP synthase, subunit a
Complex V	2632	c_000000000047	1444	1684	atpE	F0 sector of membrane-bound ATP synthase, subunit c
Complex V	2633	c_000000000047	1772	2276	atpF	F0 sector of membrane-bound ATP synthase, subunit b
TCA cycle	582	c_000000000004	6030	6951	mdh	Malate dehydrogenase
TCA cycle	583	c_000000000004	7010	7358	sdhD	Succinate dehydrogenase hydrophobic membrane anchor protein
TCA cycle	584	c_000000000004	7377	7770	sdhC	Succinate dehydrogenase 2 membrane subunit SdhC
TCA cycle	585	c_000000000004	7890	9681	sdhA	Fumarate reductase flavoprotein subunit
TCA cycle	586	c_000000000004	9704	10409	sdhB	Succinate dehydrogenase iron-sulfur subunit
TCA cycle	628	c_000000000004	47716	48847	citZ	Citrate synthase
TCA cycle	844	c_000000000006	7612	8359	korB_1	2-oxoglutarate oxidoreductase subunit KorB
TCA cycle	845	c_000000000006	8381	9473	korA_1	2-oxoglutarate oxidoreductase subunit KorA
TCA cycle	1101	c_000000000008	71801	72539	korB_2	2-oxoglutarate oxidoreductase subunit KorB
TCA cycle	1102	c_000000000008	72535	73555	korA_2	2-oxoglutarate oxidoreductase subunit KorA
TCA cycle	1104	c_000000000008	73855	74722	sucD	Succinate--CoA ligase [ADP-forming] subunit alpha
TCA cycle	1105	c_000000000008	74725	75889	sucC	Succinate--CoA ligase [ADP-forming] subunit beta
TCA cycle	1812	c_000000000020	16830	18075	icd	Isocitrate dehydrogenase [NADP]
TCA cycle	1142	c_000000000009	15196	16627	fumC	Fumarate hydratase (fumarase C), aerobic Class II
Hydrogen metabolism
Hydrogen metabolism	1555	c_000000000015	2364	3603	hupR1_1	Hydrogenase transcriptional regulatory protein hupR1
Hydrogen metabolism	2025	c_000000000024	24028	25345	hupR1_2	Hydrogenase transcriptional regulatory protein hupR1
Hydrogen metabolism	2726	c_000000000054	2734	4036	hupR1_3	Hydrogenase transcriptional regulatory protein hupR1
Hydrogen metabolism	2524	c_000000000041	12450	12936	hndA	NADP-reducing hydrogenase subunit HndA
Hydrogen metabolism	2525	c_000000000041	12939	14577	hndC	NADP-reducing hydrogenase subunit HndC
Miscellaneous
Amino acid transport
Branched AA Transport	1166	c_000000000009	39168	40839	livH	High-affinity branched-chain amino acid transport system permease protein LivH
Branched AA Transport	1169	c_000000000009	43036	43786	livF	High-affinity branched-chain amino acid transport ATP-binding protein LivF
Peptide Transport	1710	c_000000000017	43102	44782	cstA	Peptide transporter CstA
Phospholipid Transport	791	c_000000000005	75513	76314	mlaE	putative phospholipid ABC transporter permease protein MlaE
Phospholipid Transport	792	c_000000000005	76313	77054	mkl	putative ribonucleotide transport ATP-binding protein mkl
Phospholipid Transport	793	c_000000000005	77201	78155	mlaD	putative phospholipid ABC transporter-binding protein MlaD
Arsenic Resistance	1365	c_000000000012	17656	18793	acr3	Arsenical-resistance protein Acr3
Arsenic Resistance	1366	c_000000000012	18840	19209	arsC_2	Arsenate reductase
Arsenic Resistance	932	c_000000000006	108529	108970	arsC_1	Arsenate reductase
Carbonic Anhydrases	2531	c_000000000042	2136	2733	can	Carbonic anhydrase 2
Co/Zn/Cd Export	1492	c_000000000014	383	1247	cbiM	Cobalt transport protein CbiM
Co/Zn/Cd Export	1493	c_000000000014	1353	1776	CbiN	Cobalt transport protein CbiN
Co/Zn/Cd Export	1494	c_000000000014	1775	2561	cbiQ	Cobalt transport protein CbiQ
Co/Zn/Cd Export	1062	c_000000000008	26528	27614	czcB_1	Cobalt-zinc-cadmium resistance protein CzcB
Co/Zn/Cd Export	1673	c_000000000017	5444	6641	czcB_2	Cobalt-zinc-cadmium resistance protein CzcB
Co/Zn/Cd Export	1674	c_000000000017	6637	9766	czcA_2	Cobalt-zinc-cadmium resistance protein CzcA
Co/Zn/Cd Export	1675	c_000000000017	9762	11052	czcC_2	Cobalt-zinc-cadmium resistance protein CzcC
Co/Zn/Cd Export	1908	c_000000000022	13676	16805	czcA_3	Cobalt-zinc-cadmium resistance protein CzcA
Co/Zn/Cd Export	226	c_000000000001	243555	246666	czcA_1	Cobalt-zinc-cadmium resistance protein CzcA
Co/Zn/Cd Export	537	c_000000000003	121943	122555	czcD_2	Cadmium cobalt and zinc/H(+)-K(+) antiporter
Co/Zn/Cd Export	214	c_000000000001	229660	230611	czcD_1	Cadmium cobalt and zinc/H(+)-K(+) antiporter
CRISPR/CAS	1303	c_000000000011	27651	27939	cas2	CRISPR-associated endoribonuclease Cas2
CRISPR/CAS	1304	c_000000000011	27948	28980	cas1	CRISPR-associated endonuclease Cas1
CRISPR/CAS	1305	c_000000000011	29054	29693	cas4	CRISPR-associated endonuclease Cas4
CRISPR/CAS	1307	c_000000000011	30264	31170	cas7/cas2	CRISPR-associated endonuclease Cas7/Cas2
CRISPR/CAS	1308	c_000000000011	31199	33365	cas8c/csd1	CRISPR-associated endonuclease Cas8c/Csd1
CRISPR/CAS	1309	c_000000000011	33361	34087	cas5d	CRISPR pre-crRNA endoribonuclease Cas5d
Cytochrome c biogenesis	1435	c_000000000013	13885	14779	ccsA_1	Cytochrome c biogenesis protein CcsA
Cytochrome c biogenesis	2339	c_000000000033	4712	5597	ccsA_2	Cytochrome c biogenesis protein CcsA
Cytochrome c biogenesis	2340	c_000000000033	5690	7568	ccs1	Cytochrome c biogenesis protein Ccs1
Cytochrome c biogenesis	2706	c_000000000052	138	900	ccsA_3	Cytochrome c biogenesis protein CcsA
Magnesium Transport	246	c_000000000001	271842	273192	mgtE	Magnesium transporter MgtE
Sodium/Proton Antiporter	2639	c_000000000047	5931	6414	mnhE1	Na(+)/H(+) antiporter subunit E1
Sodium/Proton Antiporter	2640	c_000000000047	6406	6661	mrpF	Na(+)/H(+) antiporter subunit F
Sodium/Proton Antiporter	2642	c_000000000047	7259	7571	mrpG	Na(+)/H(+) antiporter subunit G
Sodium/Proton Antiporter	2643	c_000000000047	7633	8212	mrpA_1	Na(+)/H(+) antiporter subunit A
Sodium/Proton Antiporter	2644	c_000000000047	8435	8873	mrpB	Na(+)/H(+) antiporter subunit B
Sodium/Proton Antiporter	2645	c_000000000047	8879	9305	mrpC	Na(+)/H(+) antiporter subunit C
Sodium/Proton Antiporter	2646	c_000000000047	9306	10833	mrpD	Na(+)/H(+) antiporter subunit D
Sodium/Proton Antiporter	2650	c_000000000047	13296	15108	mrpA_2	Na(+)/H(+) antiporter subunit A
Sodium/Proton Antiporter	741	c_000000000005	21464	22721	gerN_1	Na(+)/H(+)-K(+) antiporter GerN
Sodium/Proton Antiporter	742	c_000000000005	22738	24280	gerN_2	Na(+)/H(+)-K(+) antiporter GerN
Sodium Extrusion	1351	c_000000000012	4390	4921	ntpK	V-type sodium ATPase subunit K
Sodium Extrusion	1352	c_000000000012	5127	5694	atpE_1	V-type proton ATPase subunit E
Sodium Extrusion	1353	c_000000000012	5892	6993	ntpC	V-type sodium ATPase subunit C
Sodium Extrusion	1354	c_000000000012	6985	7300	ntpG	V-type sodium ATPase subunit G
Sodium Extrusion	1355	c_000000000012	7774	9541	ntpA	V-type sodium ATPase catalytic subunit A
Sodium Extrusion	1356	c_000000000012	9558	10938	ntpB	V-type sodium ATPase subunit B
Sodium Extrusion	1357	c_000000000012	10934	11591	ntpD	V-type sodium ATPase subunit D
ATP Synthesis	2631	c_000000000047	827	1397	atpB	ATP synthase subunit a
ATP Synthesis	2632	c_000000000047	1444	1684	atpE	ATP synthase subunit c sodium ion specific
ATP Synthesis	2633	c_000000000047	1772	2276	atpF	ATP synthase subunit b
Phosphate Transport	1370	c_000000000012	22476	23394	pstS	Phosphate-binding protein PstS
Phosphate Transport	1371	c_000000000012	23390	24275	pstC1	Phosphate transport system permease protein PstC 1
Phosphate Transport	1372	c_000000000012	24271	25126	pstA1	Phosphate transport system permease protein PstA 1
Phosphate Transport	1373	c_000000000012	25146	25899	pstB3	Phosphate import ATP-binding protein PstB 3
Phosphate Transport	1374	c_000000000012	25963	26635	phoU	Phosphate-specific transport system accessory protein PhoU
Phosphate Transport	1367	c_000000000012	19201	19882	phoB_2	Phosphate regulon transcriptional regulatory protein PhoB
Phosphate Transport	1660	c_000000000016	51870	52998	pitA_1	Low-affinity inorganic phosphate transporter 1
Phosphate Transport	1686	c_000000000017	21307	22732	pitA_2	Low-affinity inorganic phosphate transporter 1
Formate Transport	956	c_000000000007	16707	17703	focA_1	putative formate transporter 1
Formate Transport	957	c_000000000007	17715	18618	focA_2	putative formate transporter 1
RND family/Heavy metal/cation/multidrg Efflux	553	c_000000000003	134790	138762	cusA	Cation efflux system protein CusA
RND family/Heavy metal/cation/multidrg Efflux	555	c_000000000003	139054	141211	cusB	Cation efflux system protein CusB
RND family/Heavy metal/cation/multidrg Efflux	2378	c_000000000034	16357	17251	fieF_1	Ferrous-iron efflux pump FieF
RND family/Heavy metal/cation/multidrg Efflux	2379	c_000000000034	17280	18504		putative transporter
RND family/Heavy metal/cation/multidrg Efflux	2386	c_000000000034	23052	24003	fieF_2	Ferrous-iron efflux pump FieF
RND family/Heavy metal/cation/multidrg Efflux	615	c_000000000004	35616	37245	bepC	Outer membrane efflux protein BepC
RND family/Heavy metal/cation/multidrg Efflux	225	c_000000000001	242316	243417	ttgG	Toluene efflux pump periplasmic linker protein TtgG
RND family/Heavy metal/cation/multidrg Efflux	1061	c_000000000008	22756	25954	mdtC	Multidrug resistance protein MdtC
RND family/Heavy metal/cation/multidrg Efflux	1094	c_000000000008	61999	63760	yheI	putative multidrug resistance ABC transporter ATP-binding/permease protein YheI
RND family/Heavy metal/cation/multidrg Efflux	1901	c_000000000022	5994	9237	mdtB	Multidrug resistance protein MdtB
RND family/Heavy metal/cation/multidrg Efflux	132	c_000000000001	135473	137339		Putative multidrug export ATP-binding/permease protein
Ferredoxin	542	c_000000000003	126765	126954		Ferredoxin
Ferredoxin	2487	c_000000000039	16592	16781		Ferredoxin
Ferredoxin	729	c_000000000005	9733	10009	fixX	Ferredoxin-like protein FixX
Ferredoxin	1188	c_000000000009	62744	63842	fdxA	4Fe-4S ferredoxin FdxA
Ferredoxin	1243	c_000000000010	30383	32870	napG_1	Ferredoxin-type protein NapG
Ferredoxin	2574	c_000000000044	12634	13267	napG_2	Ferredoxin-type protein NapG
Sec Pathway	88	c_000000000001	91600	92983	secY	Protein translocase subunit SecY
Sec Pathway	119	c_000000000001	117259	117718	secE	Protein translocase subunit SecE
Sec Pathway	1426	c_000000000013	5053	5374	yajC	Sec translocon accessory complex subunit YajC
Sec Pathway	1427	c_000000000013	5414	8762	secD	Protein translocase subunit SecD
Sec Pathway	1610	c_000000000015	61368	63984	secA	Protein translocase subunit SecA
TAT secretion	436	c_000000000003	14415	14670	tatA_1	Sec-independent protein translocase protein TatA
TAT secretion	904	c_000000000006	76488	76695	tatA_2	Sec-independent protein translocase protein TatA
TAT secretion	1255	c_000000000010	44947	46276	tatC2	Sec-independent protein translocase protein TatCy
Type II secretion	8	c_000000000001	9714	10386	pulG_1	Type II secretion system protein G
Type II secretion	910	c_000000000006	79444	80695	epsF	Type II secretion system protein F
Type II secretion	911	c_000000000006	80931	82662	epsE_2	Type II secretion system protein E
Type II secretion	912	c_000000000006	82674	84378	epsE_3	Type II secretion system protein E
Type II secretion	1716	c_000000000017	52256	52574	epsG	Type II secretion system protein G
Type II secretion	1717	c_000000000017	52731	54399	xpsE	Type II secretion system protein E
Type II secretion	1762	c_000000000018	46001	46676	pulG_2	Type II secretion system protein G
Nitrogen metabolism
Ammonium transport	1206	c_000000000009	85170	86505	nrgA	Ammonium transporter
Ammonium transport	1201	c_000000000009	79299	80850	amtB_2	Ammonia channel
Ammonium transport	1203	c_000000000009	81642	83028	amtB	Ammonia channel
Nitrite oxidation	2567	c_000000000044	1859	2810	nxrC	nitrite oxidoreductase gamma subunit
Nitrite oxidation	2568	c_000000000044	2857	4120	nxrB	nitrite oxidoreductase beta subunit
Nitrite oxidation	2570	c_000000000044	5032	5806	nxrD	nitrite oxidoreductase Chaperone protein delta subunit
Nitrite oxidation	2572	c_000000000044	6828	10317	nxrA	nitrite oxidoreductase alpha subunit
Urea metabolism	1172	c_000000000009	46910	47210	ureA	Urease subunit gamma
Urea metabolism	1173	c_000000000009	47302	47674	ureB	Urease subunit beta
Urea metabolism	1174	c_000000000009	47711	49427	ureC	Urease subunit alpha
Urea metabolism	1176	c_000000000009	50212	50767	ureE	Urease accessory protein UreE
Urea metabolism	1177	c_000000000009	50715	51525	ureF	Urease accessory protein UreF
Urea metabolism	1178	c_000000000009	51645	52269	ureG	Urease accessory protein UreG
Urea metabolism	1179	c_000000000009	52281	53220	ureD1	Urease accessory protein UreD
Urea metabolism	1180	c_000000000009	53261	54830	groL_2	60 kDa chaperonin
Cyanate metabolism	2085	c_000000000026	138	591	cynS_1	Cyanate hydratase
Cyanate metabolism	2773	c_000000000061	3077	3530	cynS_2	Cyanate hydratase
Hydrazine metabolism	1033	c_000000000007	95308	96445	hzsB	Hydrazine synthase subunit beta
Hydrazine metabolism	1034	c_000000000007	97201	98230	hzsA	Hydrazine synthase subunit gamma
Hydrazine metabolism	1671	c_000000000017	1404	2607	hzsB_2	Hydrazine synthase subunit beta
Hydrazine metabolism	1789	c_000000000019	29192	31211	hzsB_3	Hydrazine synthase subunit beta
Hydrazine metabolism	2149	c_000000000027	26133	27270	hzsB	Hydrazine synthase subunit beta
Hydrazine metabolism	2150	c_000000000027	27332	28358	hzsC	Hydrazine synthase subunit gamma
Hydrazine metabolism	2151	c_000000000027	28474	30886	hzsA	Hydrazine synthase subunit alpha
Hydrazine metabolism	2152	c_000000000027	31134	32703	hzo	Hydrazine dehydrogenase
Hydrazine metabolism	557	c_000000000003	143276	144761	hzo_2	Hydrazine dehydrogenase
Hydrazine metabolism	581	c_000000000004	4711	5914	hzo_3	Hydrazine dehydrogenase
Hydroxylamine metabolism	968	c_000000000007	27484	29263	hao1_1	Hydroxylamine oxidoreductase
Hydroxylamine metabolism	1046	c_000000000008	3545	5246	hao1_2	Hydroxylamine oxidoreductase
Hydroxylamine metabolism	2092	c_000000000026	4158	5964	hao1_3	Hydroxylamine oxidoreductase
Sulfur metabolism
Sulfate Transport	1378	c_000000000012	30656	31367	cysA	Sulfate/thiosulfate import ATP-binding protein CysA
Sulfate Reduction	1376	c_000000000012	28282	29596		Dissimilatory sulfite reductase
Sulfate Reduction	2160	c_000000000027	38291	40583	phsA	Thiosulfate reductase molybdopterin-containing subunit PhsA
Sulfate Reduction	2265	c_000000000030	27976	29158	sat	Sulfate adenylyltransferase
Sulfate Reduction	2266	c_000000000030	29160	29490	aprB	Adenylylsulfate reductase subunit beta
Sulfate Reduction	2267	c_000000000030	29494	31177	aprA	Adenylylsulfate reductase subunit alpha
Sulfate Reduction	156	c_000000000001	166210	167044	asrB	Anaerobic sulfite reductase subunit B
Sulfate Reduction	157	c_000000000001	167046	168084	asrA	Anaerobic sulfite reductase subunit A
Sulfate Reduction	959	c_000000000007	19766	20657	asrC	Anaerobic sulfite reductase subunit C
Sulfate Reduction	618	c_000000000004	38750	39104	dsrE	Putative sulfurtransferase DsrE
Flagellar synthesis
Flagellar synthesis	1408	c_000000000012	56831	57197	flgD	Basal-body rod modification protein FlgD
Flagellar synthesis	1409	c_000000000012	57251	58862	flgE	Flagellar hook protein FlgE
Flagellar synthesis	1410	c_000000000012	59180	59900	flgG_1	Flagellar basal-body rod protein FlgG
Flagellar synthesis	1411	c_000000000012	59926	60712	flgG_2	Flagellar basal-body rod protein FlgG
Flagellar synthesis	1412	c_000000000012	60761	61799	flgA	Flagellar basal-body P-ring protein FlgA
Flagellar synthesis	1413	c_000000000012	61844	62504	flgH	Flagellar L-ring protein
Flagellar synthesis	1414	c_000000000012	62760	63885	flgI	Flagellar P-ring protein
Flagellar synthesis	1415	c_000000000012	63931	64252	flgJ	Peptidoglycan hydrolase FlgJ
Flagellar synthesis	1416	c_000000000012	64641	65208	flgN	Flagellar protein FlgN
Flagellar synthesis	1417	c_000000000012	65580	67752	flgK	Flagellar hook-associated protein 1
Flagellar synthesis	1418	c_000000000012	67771	68674	flgL	Flagellar hook-associated protein 3
Flagellar synthesis	1419	c_000000000012	69017	69470	fliW	Flagellar assembly factor FliW
Carbon metabolism
Glycogen Formation/Degradation	716	c_000000000004	139432	140581	glgA	Glycogen synthase
Glycogen Formation/Degradation	245	c_000000000001	270426	271668	glgC	Glucose-1-phosphate adenylyltransferase
Glycogen Formation/Degradation	1058	c_000000000008	18417	20004	algC	Phosphomannomutase/phosphoglucomutase
Glycoxylate Shunt	689	c_000000000004	109210	109828	gph_1	Phosphoglycolate phosphatase
Glycoxylate Shunt	833	c_000000000005	124045	124738	gph_2	Phosphoglycolate phosphatase
Glycoxylate Shunt	1641	c_000000000016	35232	35919	cbbZP	Phosphoglycolate phosphatase
Glycoxylate Shunt	582	c_000000000004	6030	6951	mdh	Malate dehydrogenase
Pentose-phosphate pathway	1319	c_000000000011	41911	43441	zwf2	Glucose-6-phosphate 1-dehydrogenase 2
Pentose-phosphate pathway	1320	c_000000000011	43498	44920	gnd	6-phosphogluconate dehydrogenase decarboxylating
Pentose-phosphate pathway	1321	c_000000000011	44989	45745	pgl	6-phosphogluconolactonase
Pentose-phosphate pathway	1322	c_000000000011	45758	47792	tkt	Transketolase
Pentose-phosphate pathway	1323	c_000000000011	47845	48871	glk	Glucokinase
Glycolysis/Gluconegenesis	1316	c_000000000011	39873	40851	pyk	Pyruvate kinase
Glycolysis/Gluconegenesis	1058	c_000000000008	18417	20004	algC	Phosphomannomutase/phosphoglucomutase
Glycolysis/Gluconegenesis	2084	c_000000000025	43627	44908	eno	Enolase
Glycolysis/Gluconegenesis	1618	c_000000000016	9729	10332	hxlB	3-hexulose-6-phosphate isomerase
Glycolysis/Gluconegenesis	1620	c_000000000016	10864	11581	deoC1	Deoxyribose-phosphate aldolase 1
Glycolysis/Gluconegenesis	1621	c_000000000016	11573	12758	deoB	Phosphopentomutase
Glycolysis/Gluconegenesis	1696	c_000000000017	30896	31670	tpiA	Triosephosphate isomerase
Glycolysis/Gluconegenesis	2048	c_000000000025	667	2062	pgi	Glucose-6-phosphate isomerase
Glycolysis/Gluconegenesis	1323	c_000000000011	47845	48871	glk	Glucokinase
Glycolysis/Gluconegenesis	1639	c_000000000016	32672	34025	glmM	Phosphoglucosamine mutase
Glycolysis/Gluconegenesis	1640	c_000000000016	34026	35214	glmU_2	Bifunctional protein GlmU
Glycolysis/Gluconegenesis	1641	c_000000000016	35232	35919	cbbZP	Phosphoglycolate phosphatase
Glycolysis/Gluconegenesis	1642	c_000000000016	35951	37640		Gluconeogenesis factor
Glycolysis/Gluconegenesis	433	c_000000000003	11032	12220	pgk_1	Phosphoglycerate kinase
Glycolysis/Gluconegenesis	434	c_000000000003	12233	13235	gap	Glyceraldehyde-3-phosphate dehydrogenase
